# Supplementary material for: Alteration of Lipid Metabolism in Patients with IPF and Its Association with Disease Severity and Prognosis: A Case–Control Study
Source: Int J Mol Sci. 2025 Jun 17;26(12):5790. doi: 10.3390/ijms26125790 (PMC12192574; doi:10.3390/ijms26125790)
Supplement: Supplementary file 1 [file ijms-26-05790-s001.zip]

Archive with 1 entries (1 files):
- ijms-3664953-supplementary.pdf
